# Supplementary material for: ﻿Two new species of Nectriaceae (Hypocreales, Sordariomycetes) from Yunnan, China
Source: MycoKeys. 2024 Sep 10;108:269–85. doi: 10.3897/mycokeys.108.130098 (PMC11408876; doi:10.3897/mycokeys.108.130098)
Supplement: XML Treatment for Atractium [file mycokeys.108.130098-treatment1.xml]

<!DOCTYPE tp:taxon-treatment
  PUBLIC "-//TaxonX//DTD Taxonomic Treatment Publishing DTD v0 20100105//EN" "tax-treatment-NSO.dtd">
<tp:taxon-treatment xmlns:tp="http://www.plazi.org/taxpub"><tp:treatment-meta><kwd-group><label>Taxon classification</label><kwd>
                  <named-content content-type="kingdom">Fungi</named-content>
                </kwd><kwd>
                  <named-content content-type="order">Hypocreales</named-content>
                </kwd><kwd>
                  <named-content content-type="family">Nectriaceae</named-content>
                </kwd></kwd-group><mixed-citation publication-type="journal"><person-group><name><surname>Zheng</surname><given-names>Hua</given-names></name><name><surname>Dai</surname><given-names>Xinwen</given-names></name><name><surname>Li</surname><given-names>Haiyan</given-names></name><name><surname>Yu</surname><given-names>Zefen</given-names></name></person-group><article-title>﻿Two new species of <tp:taxon-name><tp:taxon-name-part taxon-name-part-type="family">Nectriaceae</tp:taxon-name-part></tp:taxon-name> (<tp:taxon-name><tp:taxon-name-part taxon-name-part-type="order">Hypocreales</tp:taxon-name-part></tp:taxon-name>, <tp:taxon-name><tp:taxon-name-part taxon-name-part-type="class">Sordariomycetes</tp:taxon-name-part></tp:taxon-name>) from Yunnan, China</article-title><source>MycoKeys</source><day>10</day><month>09</month><year>2024</year><volume>108</volume><fpage>269</fpage><lpage>285</lpage><pub-id pub-id-type="doi">10.3897/mycokeys.108.130098</pub-id></mixed-citation></tp:treatment-meta><tp:nomenclature><label>﻿</label><tp:taxon-name>
                <object-id xmlns:xlink="http://www.w3.org/1999/xlink" content-type="arpha" xlink:type="simple">B856153B-F841-56AD-9A48-D4C4195B16FE</object-id>
                <tp:taxon-name-part taxon-name-part-type="genus" reg="Atractium">Atractium</tp:taxon-name-part>
              </tp:taxon-name><tp:taxon-authority>Link, Mag. Gesell. naturf. Freunde, Berlin 3(1–2): 10 (1809)</tp:taxon-authority><tp:nomenclature-citation-list><tp:nomenclature-citation><tp:taxon-name>
                    <tp:taxon-name-part taxon-name-part-type="genus" reg="Varicosporella"/>
                  </tp:taxon-name><comment>≡ <tp:taxon-name><tp:taxon-name-part taxon-name-part-type="genus" reg="Varicosporella">Varicosporella</tp:taxon-name-part></tp:taxon-name> Lechat &amp; J. Fourn. </comment></tp:nomenclature-citation></tp:nomenclature-citation-list></tp:nomenclature></tp:taxon-treatment>
