# Supplementary material for: ﻿Two new species of Nectriaceae (Hypocreales, Sordariomycetes) from Yunnan, China
Source: MycoKeys. 2024 Sep 10;108:269–85. doi: 10.3897/mycokeys.108.130098 (PMC11408876; doi:10.3897/mycokeys.108.130098)
Supplement: XML Treatment for Atractium yunnanense [file mycokeys.108.130098-treatment2.xml]

<!DOCTYPE tp:taxon-treatment
  PUBLIC "-//TaxonX//DTD Taxonomic Treatment Publishing DTD v0 20100105//EN" "tax-treatment-NSO.dtd">
<tp:taxon-treatment xmlns:tp="http://www.plazi.org/taxpub"><tp:treatment-meta><kwd-group><label>Taxon classification</label><kwd>
                  <named-content content-type="kingdom">Fungi</named-content>
                </kwd><kwd>
                  <named-content content-type="order">Hypocreales</named-content>
                </kwd><kwd>
                  <named-content content-type="family">Nectriaceae</named-content>
                </kwd></kwd-group><mixed-citation publication-type="journal"><person-group><name><surname>Zheng</surname><given-names>Hua</given-names></name><name><surname>Dai</surname><given-names>Xinwen</given-names></name><name><surname>Li</surname><given-names>Haiyan</given-names></name><name><surname>Yu</surname><given-names>Zefen</given-names></name></person-group><article-title>﻿Two new species of <tp:taxon-name><tp:taxon-name-part taxon-name-part-type="family">Nectriaceae</tp:taxon-name-part></tp:taxon-name> (<tp:taxon-name><tp:taxon-name-part taxon-name-part-type="order">Hypocreales</tp:taxon-name-part></tp:taxon-name>, <tp:taxon-name><tp:taxon-name-part taxon-name-part-type="class">Sordariomycetes</tp:taxon-name-part></tp:taxon-name>) from Yunnan, China</article-title><source>MycoKeys</source><day>10</day><month>09</month><year>2024</year><volume>108</volume><fpage>269</fpage><lpage>285</lpage><pub-id pub-id-type="doi">10.3897/mycokeys.108.130098</pub-id></mixed-citation></tp:treatment-meta><tp:nomenclature><label>﻿</label><tp:taxon-name>
                <object-id xmlns:xlink="http://www.w3.org/1999/xlink" content-type="arpha" xlink:type="simple">F2CDD6EF-0B2A-5796-BE03-245E2A2E8DCB</object-id>
                <tp:taxon-name-part taxon-name-part-type="genus" reg="Atractium">Atractium</tp:taxon-name-part>
                <tp:taxon-name-part taxon-name-part-type="species" reg="yunnanense">yunnanense</tp:taxon-name-part>
                <object-id xmlns:xlink="http://www.w3.org/1999/xlink" content-type="mycobank" xlink:type="simple">MB854385</object-id>
              </tp:taxon-name><tp:taxon-authority>H. Zheng &amp; Z.F. Yu</tp:taxon-authority><tp:taxon-status xmlns:xlink="http://www.w3.org/1999/xlink" xlink:type="simple">sp. nov.</tp:taxon-status><xref ref-type="fig" rid="F2">Fig. 2</xref></tp:nomenclature><tp:treatment-sec sec-type="etymology" id="SECID0EATBG"><title>Etymology.</title><p>Refers to the Yunnan province where the holotype was collected.</p><fig id="F2" position="float" orientation="portrait"><object-id xmlns:xlink="http://www.w3.org/1999/xlink" content-type="doi" xlink:type="simple">10.3897/mycokeys.108.130098.figure2</object-id><object-id xmlns:xlink="http://www.w3.org/1999/xlink" content-type="arpha" xlink:type="simple">F2E2099B-8879-5C82-90E9-6D02E95D069A</object-id><label>Figure 2.</label><caption><p><italic><tp:taxon-name><tp:taxon-name-part taxon-name-part-type="genus" reg="Atractium">Atractium</tp:taxon-name-part><tp:taxon-name-part taxon-name-part-type="species" reg="yunnanense">yunnanense</tp:taxon-name-part></tp:taxon-name></italic> (<named-content xmlns:xlink="http://www.w3.org/1999/xlink" content-type="dwc:institutional_code" xlink:title="Herbarium of the Laboratory for Conservation and Utilization of Bio-Resources, Yunnan University" xlink:href="http://grbio.org/institution/yunnan-university" xlink:type="simple">YMF</named-content> 1.06524, holotype) <bold>A</bold> colony on PDA after 14 days of inoculation at 28 °C <bold>B</bold> colony on CMA after 3 days of inoculation at 28 °C <bold>C</bold> conidiophores <bold>D</bold> conidia <bold>E</bold> chlamydospores. Scale bars: 1.9 cm (<bold>A, B</bold>); 10 µm (<bold>C–E</bold>).</p></caption><graphic xmlns:xlink="http://www.w3.org/1999/xlink" xlink:href="mycokeys-108-269-g002.jpg" position="float" orientation="portrait" xlink:type="simple" id="oo_1130696.jpg"><uri content-type="original_file" xlink:type="simple">https://binary.pensoft.net/fig/1130696</uri></graphic></fig></tp:treatment-sec><tp:treatment-sec sec-type="material" id="SECID0EPUBG"><title>Type.</title><p>China • Yunnan province, Huize county; isolated from soil in karst rocky desertification area; Oct 2020; Z.F.Yu, preserved by lyophilization (a metabolically inactive state) in State Key Laboratory for Conservation and Utilization of Bio-Resources in Yunnan (<named-content xmlns:xlink="http://www.w3.org/1999/xlink" content-type="dwc:institutional_code" xlink:title="Herbarium of the Laboratory for Conservation and Utilization of Bio-Resources, Yunnan University" xlink:href="http://grbio.org/institution/yunnan-university" xlink:type="simple">YMF</named-content> 1.06524, holotype); ex-type living culture: <named-content xmlns:xlink="http://www.w3.org/1999/xlink" content-type="dwc:institutional_code" xlink:title="China General Microbiological Culture Collection Center" xlink:href="http://grbio.org/institution/china-general-microbiological-culture-collection-center-chinese-academy-sciences" xlink:type="simple">CGMCC</named-content> 3.20977, other living cultures: <abbrev xmlns:xlink="http://www.w3.org/1999/xlink" xlink:title="Guangdong Microbial Culture Collection Center" id="ABBRID0E4UBG" xlink:type="simple">GDMCC</abbrev> 3.734; <named-content xmlns:xlink="http://www.w3.org/1999/xlink" content-type="dwc:institutional_code" xlink:title="Japan Collection of Microorganisms" xlink:href="http://grbio.org/institution/japan-collection-microorganisms" xlink:type="simple">JCM</named-content> 39337.</p></tp:treatment-sec><tp:treatment-sec sec-type="description" id="SECID0EFVBG"><title>Description.</title><p>Sexual morph not observed. Asexual morph on CMA. <bold><italic>Hyphae</italic></bold> 1.5–3 μm wide, pale olivaceous-green, occasionally branched, septate, smooth-walled. <bold><italic>Conidiophores</italic></bold> sometimes aggregated into synnemata, nonstromatic, macronematous, mononematous, cylindrical or subulate, straight or flexuous, stipes branched once or twice, monochasial, monoverticillate or irregularly biverticillate, with 1-septate at base. <bold><italic>Conidiogenous cells</italic></bold> monophialidic, hyaline, with conspicuous periclinal thickening. <bold><italic>Conidia</italic></bold> pale olivaceous-green, solitary, smooth-walled, clavate to oblong-ellipsoidal, slightly curved, with a rounded apical cell, and somewhat conical basal cell, lacking a differentiated foot, 0–3(–4)-septate: 0–1-septate conidia accounting for 8%, 43–65 × 4.5–5.5 μm; 2–3-septate conidia mostly abundant, accounting for 90%, 40.5–67.5 × 4–5.5 μm; 4-septate conidia rare, accounting for 2%, 50.5–57 × 5–5.5 μm. <bold><italic>Chlamydospores</italic></bold> 5.5–7.5 × 7–8.5 μm, ellipsoidal, pale olivaceous-green, terminal or intercalary, solitary or in chain.</p></tp:treatment-sec><tp:treatment-sec sec-type="description" id="SECID0E1VBG"><title>Culture characteristics.</title><p><bold><italic>Colonies</italic></bold> growing on PDA and CMA after 20 days of incubation at 28 °C. Colony on PDA slow-growing, surface thick, rosy buff to white, reverse white, raised, aerial hyphae abundance, reaching 30–33 mm diam., entire margin. Colonies on CMA flat, surface white, reverse translucent to pale white, aerial hyphae sparsely developed, reaching 40–42 mm diam.</p></tp:treatment-sec><tp:treatment-sec sec-type="material" id="SECID0EFWBG"><title>Additional materials examined.</title><p>China • Yunnan province, Huize county; isolated from soils in karst rocky desertification area; Oct 2020; Z.F.Yu; living cultures H77, H102.</p></tp:treatment-sec><tp:treatment-sec sec-type="notes" id="SECID0EKWBG"><title>Notes.</title><p>Phylogenetically, the three strains of <italic><tp:taxon-name><tp:taxon-name-part taxon-name-part-type="genus" reg="Atractium">Atractium</tp:taxon-name-part><tp:taxon-name-part taxon-name-part-type="species" reg="yunnanense">yunnanense</tp:taxon-name-part></tp:taxon-name></italic> (<named-content xmlns:xlink="http://www.w3.org/1999/xlink" content-type="dwc:institutional_code" xlink:title="Herbarium of the Laboratory for Conservation and Utilization of Bio-Resources, Yunnan University" xlink:href="http://grbio.org/institution/yunnan-university" xlink:type="simple">YMF</named-content> 1.06524, H77 and H102) clustered together in a single clade with a high statistical support (<abbrev xmlns:xlink="http://www.w3.org/1999/xlink" xlink:title="Bayesian posterior probabilities" id="ABBRID0E6WBG" xlink:type="simple">BP</abbrev>/<abbrev xmlns:xlink="http://www.w3.org/1999/xlink" xlink:title="bootstrap support values" id="ABBRID0EDXBG" xlink:type="simple">BS</abbrev> = 1.00/100) (Fig. <xref ref-type="fig" rid="F1">1</xref>). The clade containing <italic><tp:taxon-name><tp:taxon-name-part taxon-name-part-type="genus" reg="Atractium">A.</tp:taxon-name-part><tp:taxon-name-part taxon-name-part-type="species" reg="yunnanense">yunnanense</tp:taxon-name-part></tp:taxon-name></italic> and <italic><tp:taxon-name><tp:taxon-name-part taxon-name-part-type="genus" reg="Atractium">A.</tp:taxon-name-part><tp:taxon-name-part taxon-name-part-type="species" reg="crassum">crassum</tp:taxon-name-part></tp:taxon-name></italic> makes a sister clade to <italic><tp:taxon-name><tp:taxon-name-part taxon-name-part-type="genus" reg="Atractium">A.</tp:taxon-name-part><tp:taxon-name-part taxon-name-part-type="species" reg="stilbaster">stilbaster</tp:taxon-name-part></tp:taxon-name></italic>. Morphologically, <italic><tp:taxon-name><tp:taxon-name-part taxon-name-part-type="genus" reg="Atractium">A.</tp:taxon-name-part><tp:taxon-name-part taxon-name-part-type="species" reg="yunnanense">yunnanense</tp:taxon-name-part></tp:taxon-name></italic> is similar to <italic><tp:taxon-name><tp:taxon-name-part taxon-name-part-type="genus" reg="Atractium">A.</tp:taxon-name-part><tp:taxon-name-part taxon-name-part-type="species" reg="crassum">crassum</tp:taxon-name-part></tp:taxon-name></italic> in having clavate to oblong-ellipsoidal and slightly curved conidia. However, the 2–3-septate conidia are most common in <italic><tp:taxon-name><tp:taxon-name-part taxon-name-part-type="genus" reg="Atractium">A.</tp:taxon-name-part><tp:taxon-name-part taxon-name-part-type="species" reg="yunnanense">yunnanense</tp:taxon-name-part></tp:taxon-name></italic>, whereas <italic><tp:taxon-name><tp:taxon-name-part taxon-name-part-type="genus" reg="Atractium">A.</tp:taxon-name-part><tp:taxon-name-part taxon-name-part-type="species" reg="crassum">crassum</tp:taxon-name-part></tp:taxon-name></italic> has most 3–5-septate conidia and no aseptate conidia (<xref ref-type="bibr" rid="B9">Gräfenhan et al. 2011</xref>). In addition, the chlamydospores of <italic><tp:taxon-name><tp:taxon-name-part taxon-name-part-type="genus" reg="Atractium">A.</tp:taxon-name-part><tp:taxon-name-part taxon-name-part-type="species" reg="crassum">crassum</tp:taxon-name-part></tp:taxon-name></italic> are larger and rounder than <italic><tp:taxon-name><tp:taxon-name-part taxon-name-part-type="genus" reg="Atractium">A.</tp:taxon-name-part><tp:taxon-name-part taxon-name-part-type="species" reg="yunnanense">yunnanense</tp:taxon-name-part></tp:taxon-name></italic> (7–12 μm diam. vs. 5.5–7.5 × 7–8.5 μm diam.). In a comparison of <abbrev xmlns:xlink="http://www.w3.org/1999/xlink" xlink:title="internal transcribed spacers" id="ABBRID0ES1BG" xlink:type="simple">ITS</abbrev>, <abbrev xmlns:xlink="http://www.w3.org/1999/xlink" xlink:title="large subunit nuclear ribosomal RNA gene" id="ABBRID0EW1BG" xlink:type="simple">LSU</abbrev> and <italic>tub</italic>2 sequences, <italic><tp:taxon-name><tp:taxon-name-part taxon-name-part-type="genus" reg="Atractium">A.</tp:taxon-name-part><tp:taxon-name-part taxon-name-part-type="species" reg="yunnanense">yunnanense</tp:taxon-name-part></tp:taxon-name></italic> (type strain <named-content xmlns:xlink="http://www.w3.org/1999/xlink" content-type="dwc:institutional_code" xlink:title="Herbarium of the Laboratory for Conservation and Utilization of Bio-Resources, Yunnan University" xlink:href="http://grbio.org/institution/yunnan-university" xlink:type="simple">YMF</named-content> 1.06524) has 97% (546/564 bp, 3 gaps), 98% (857/876 bp, 4 gaps) and 95% (403/419 bp, 3 gaps) similarity to <italic><tp:taxon-name><tp:taxon-name-part taxon-name-part-type="genus" reg="Atractium">A.</tp:taxon-name-part><tp:taxon-name-part taxon-name-part-type="species" reg="crassum">crassum</tp:taxon-name-part></tp:taxon-name></italic> (CBS 180.31), respectively. Moreover, the type species <italic><tp:taxon-name><tp:taxon-name-part taxon-name-part-type="genus" reg="Atractium">A.</tp:taxon-name-part><tp:taxon-name-part taxon-name-part-type="species" reg="stilbaster">stilbaster</tp:taxon-name-part></tp:taxon-name></italic> can be morphologically distinguished from <italic><tp:taxon-name><tp:taxon-name-part taxon-name-part-type="genus" reg="Atractium">A.</tp:taxon-name-part><tp:taxon-name-part taxon-name-part-type="species" reg="yunnanense">yunnanense</tp:taxon-name-part></tp:taxon-name></italic> in having smaller conidia, 20–40 × 1.5–2.5 μm vs. 40.5–67.5 × 4–5.5 μm (<xref ref-type="bibr" rid="B34">Seifert 1985</xref>).</p></tp:treatment-sec><tp:treatment-sec><!--Section generated to contain objects referenced in tp:taxon-treatment.--><fig id="F1" position="float" orientation="portrait"><object-id xmlns:xlink="http://www.w3.org/1999/xlink" content-type="doi" xlink:type="simple">10.3897/mycokeys.108.130098.figure1</object-id><object-id xmlns:xlink="http://www.w3.org/1999/xlink" content-type="arpha" xlink:type="simple">55D5E09A-A713-5F3A-A003-8B7B88463689</object-id><label>Figure 1.</label><caption><p>Phylogenetic tree inferred from a Maximum likelihood analysis based on a concatenated alignment of <abbrev xmlns:xlink="http://www.w3.org/1999/xlink" xlink:title="internal transcribed spacers" id="ABBRID0EVNBG" xlink:type="simple">ITS</abbrev>, <abbrev xmlns:xlink="http://www.w3.org/1999/xlink" xlink:title="large subunit nuclear ribosomal RNA gene" id="ABBRID0EZNBG" xlink:type="simple">LSU</abbrev>, <italic>rpb</italic>2 and <italic>tub</italic>2 sequences of some representing species in <tp:taxon-name><tp:taxon-name-part taxon-name-part-type="family">Nectriaceae</tp:taxon-name-part></tp:taxon-name>. The Bayesian posterior probabilities (<abbrev xmlns:xlink="http://www.w3.org/1999/xlink" xlink:title="Bayesian posterior probabilities" id="ABBRID0EGOBG" xlink:type="simple">BP</abbrev>) ≥ 0.9 and RAxML bootstrap support values (<abbrev xmlns:xlink="http://www.w3.org/1999/xlink" xlink:title="bootstrap support values" id="ABBRID0EKOBG" xlink:type="simple">BS</abbrev>) ≥ 75% were shown at the nodes (<abbrev xmlns:xlink="http://www.w3.org/1999/xlink" xlink:title="Bayesian posterior probabilities" id="ABBRID0EOOBG" xlink:type="simple">BP</abbrev>/<abbrev xmlns:xlink="http://www.w3.org/1999/xlink" xlink:title="bootstrap support values" id="ABBRID0ESOBG" xlink:type="simple">BS</abbrev>). Strains obtained in this study are shown in blue font. Ex-type strains are marked by a <sup>T</sup> after the strain number. The tree was rooted to <italic><tp:taxon-name><tp:taxon-name-part taxon-name-part-type="genus" reg="Sarocladium">Sarocladium</tp:taxon-name-part><tp:taxon-name-part taxon-name-part-type="species" reg="summerbellii">summerbellii</tp:taxon-name-part></tp:taxon-name></italic> (CBS 430.70).</p></caption><graphic xmlns:xlink="http://www.w3.org/1999/xlink" xlink:href="mycokeys-108-269-g001.jpg" position="float" orientation="portrait" xlink:type="simple" id="oo_1130695.jpg"><uri content-type="original_file" xlink:type="simple">https://binary.pensoft.net/fig/1130695</uri></graphic></fig></tp:treatment-sec><ref-list><ref id="B9"><mixed-citation xmlns:xlink="http://www.w3.org/1999/xlink" xlink:type="simple"><person-group><name name-style="western"><surname>Gräfenhan</surname><given-names>T</given-names></name><name name-style="western"><surname>Schroers</surname><given-names>HJ</given-names></name><name name-style="western"><surname>Nirenberg</surname><given-names>H</given-names></name><name name-style="western"><surname>Seifert</surname><given-names>K</given-names></name></person-group> (<year>2011</year>) <article-title>An overview of the taxonomy, phylogeny, and typification of nectriaceous fungi in <italic><tp:taxon-name><tp:taxon-name-part taxon-name-part-type="genus">Cosmospora</tp:taxon-name-part></tp:taxon-name></italic>, <italic><tp:taxon-name><tp:taxon-name-part taxon-name-part-type="genus">Acremonium</tp:taxon-name-part></tp:taxon-name></italic>, <italic><tp:taxon-name><tp:taxon-name-part taxon-name-part-type="genus">Fusarium</tp:taxon-name-part></tp:taxon-name></italic>, <italic><tp:taxon-name><tp:taxon-name-part taxon-name-part-type="genus">Stilbella</tp:taxon-name-part></tp:taxon-name></italic>, and <italic><tp:taxon-name><tp:taxon-name-part taxon-name-part-type="genus">Volutella</tp:taxon-name-part></tp:taxon-name></italic>.</article-title><source>Studies in Mycology</source><volume>68</volume>(<issue>1</issue>): <fpage>79</fpage>–<lpage>113</lpage>. <ext-link xlink:href="10.3114/sim.2011.68.04" ext-link-type="doi" xlink:type="simple">https://doi.org/10.3114/sim.2011.68.04</ext-link></mixed-citation></ref><ref id="B34"><mixed-citation xmlns:xlink="http://www.w3.org/1999/xlink" xlink:type="simple"><person-group><name name-style="western"><surname>Seifert</surname><given-names>KA</given-names></name></person-group> (<year>1985</year>) <article-title>A monograph of <italic><tp:taxon-name><tp:taxon-name-part taxon-name-part-type="genus">Stilbella</tp:taxon-name-part></tp:taxon-name></italic> and some allied hyphomycetes.</article-title><source>Studies in Mycology</source><volume>27</volume>(<issue>6</issue>): <fpage>1</fpage>–<lpage>235</lpage>. <ext-link xlink:href="10.2307/3807446" ext-link-type="doi" xlink:type="simple">https://doi.org/10.2307/3807446</ext-link></mixed-citation></ref></ref-list></tp:taxon-treatment>
