# Supplementary material for: ﻿Two new species of Nectriaceae (Hypocreales, Sordariomycetes) from Yunnan, China
Source: MycoKeys. 2024 Sep 10;108:269–85. doi: 10.3897/mycokeys.108.130098 (PMC11408876; doi:10.3897/mycokeys.108.130098)
Supplement: XML Treatment for Nalanthamala xishuangbannaensis [file mycokeys.108.130098-treatment3.xml]

<!DOCTYPE tp:taxon-treatment
  PUBLIC "-//TaxonX//DTD Taxonomic Treatment Publishing DTD v0 20100105//EN" "tax-treatment-NSO.dtd">
<tp:taxon-treatment xmlns:tp="http://www.plazi.org/taxpub"><tp:treatment-meta><kwd-group><label>Taxon classification</label><kwd>
                  <named-content content-type="kingdom">Fungi</named-content>
                </kwd><kwd>
                  <named-content content-type="order">Hypocreales</named-content>
                </kwd><kwd>
                  <named-content content-type="family">Nectriaceae</named-content>
                </kwd></kwd-group><mixed-citation publication-type="journal"><person-group><name><surname>Zheng</surname><given-names>Hua</given-names></name><name><surname>Dai</surname><given-names>Xinwen</given-names></name><name><surname>Li</surname><given-names>Haiyan</given-names></name><name><surname>Yu</surname><given-names>Zefen</given-names></name></person-group><article-title>﻿Two new species of <tp:taxon-name><tp:taxon-name-part taxon-name-part-type="family">Nectriaceae</tp:taxon-name-part></tp:taxon-name> (<tp:taxon-name><tp:taxon-name-part taxon-name-part-type="order">Hypocreales</tp:taxon-name-part></tp:taxon-name>, <tp:taxon-name><tp:taxon-name-part taxon-name-part-type="class">Sordariomycetes</tp:taxon-name-part></tp:taxon-name>) from Yunnan, China</article-title><source>MycoKeys</source><day>10</day><month>09</month><year>2024</year><volume>108</volume><fpage>269</fpage><lpage>285</lpage><pub-id pub-id-type="doi">10.3897/mycokeys.108.130098</pub-id></mixed-citation></tp:treatment-meta><tp:nomenclature><label>﻿</label><tp:taxon-name>
                <object-id xmlns:xlink="http://www.w3.org/1999/xlink" content-type="arpha" xlink:type="simple">8CF63849-3771-5222-B81F-73AAB447131C</object-id>
                <tp:taxon-name-part taxon-name-part-type="genus" reg="Nalanthamala">Nalanthamala</tp:taxon-name-part>
                <tp:taxon-name-part taxon-name-part-type="species" reg="xishuangbannaensis">xishuangbannaensis</tp:taxon-name-part>
                <object-id xmlns:xlink="http://www.w3.org/1999/xlink" content-type="mycobank" xlink:type="simple">MB854386</object-id>
              </tp:taxon-name><tp:taxon-authority>H. Zheng &amp; Z.F. Yu</tp:taxon-authority><tp:taxon-status xmlns:xlink="http://www.w3.org/1999/xlink" xlink:type="simple">sp. nov.</tp:taxon-status><xref ref-type="fig" rid="F3">Fig. 3</xref></tp:nomenclature><tp:treatment-sec sec-type="etymology" id="SECID0EK5BG"><title>Etymology.</title><p>Named after the location Xishuangbanna, where the holotype was collected.</p><fig id="F3" position="float" orientation="portrait"><object-id xmlns:xlink="http://www.w3.org/1999/xlink" content-type="doi" xlink:type="simple">10.3897/mycokeys.108.130098.figure3</object-id><object-id xmlns:xlink="http://www.w3.org/1999/xlink" content-type="arpha" xlink:type="simple">D43E1531-7263-5CA6-82A5-E25F2661EEDB</object-id><label>Figure 3.</label><caption><p><italic><tp:taxon-name><tp:taxon-name-part taxon-name-part-type="genus" reg="Nalanthamala">Nalanthamala</tp:taxon-name-part><tp:taxon-name-part taxon-name-part-type="species" reg="xishuangbannaensis">xishuangbannaensis</tp:taxon-name-part></tp:taxon-name></italic> (<named-content xmlns:xlink="http://www.w3.org/1999/xlink" content-type="dwc:institutional_code" xlink:title="Herbarium of the Laboratory for Conservation and Utilization of Bio-Resources, Yunnan University" xlink:href="http://grbio.org/institution/yunnan-university" xlink:type="simple">YMF</named-content> 1.05062, holotype) <bold>A</bold> colony on PDA after 3 days of inoculation at 28 °C <bold>B</bold> colony on CMA after 3 days of inoculation at 28 °C <bold>C</bold> conidia arranged in long chains under low power microscopy <bold>D, E</bold> acremonium-like conidiophores <bold>F–H</bold> penicillate conidiophores <bold>I</bold> conidia. Scale bars: 1.0 cm (<bold>A, B</bold>); 50 µm (<bold>C</bold>); 10 µm (<bold>D–I</bold>).</p></caption><graphic xmlns:xlink="http://www.w3.org/1999/xlink" xlink:href="mycokeys-108-269-g003.jpg" position="float" orientation="portrait" xlink:type="simple" id="oo_1130697.jpg"><uri content-type="original_file" xlink:type="simple">https://binary.pensoft.net/fig/1130697</uri></graphic></fig></tp:treatment-sec><tp:treatment-sec sec-type="material" id="SECID0E46BG"><title>Type.</title><p>China • Yunnan province, Xishuangbanna Dai Autonomous Prefecture; isolated from air in forest; Apr 2017; Z.F.Yu, preserved by lyophilization (a metabolically inactive state) in State Key Laboratory for Conservation and Utilization of Bio-Resources in Yunnan (<named-content xmlns:xlink="http://www.w3.org/1999/xlink" content-type="dwc:institutional_code" xlink:title="Herbarium of the Laboratory for Conservation and Utilization of Bio-Resources, Yunnan University" xlink:href="http://grbio.org/institution/yunnan-university" xlink:type="simple">YMF</named-content> 1.05062, holotype); ex-type living culture: <named-content xmlns:xlink="http://www.w3.org/1999/xlink" content-type="dwc:institutional_code" xlink:title="China General Microbiological Culture Collection Center" xlink:href="http://grbio.org/institution/china-general-microbiological-culture-collection-center-chinese-academy-sciences" xlink:type="simple">CGMCC</named-content> 3.27596.</p></tp:treatment-sec><tp:treatment-sec sec-type="description" id="SECID0EMAAI"><title>Description.</title><p>Sexual morph not observed. Asexual morph on CMA. <bold><italic>Hyphae</italic></bold> 1.5–3.5 μm wide, hyaline, septate, smooth-walled, branched. <bold><italic>Conidiophores</italic></bold> hyaline, dimorphic, acremonium-like or penicillium-like. <tp:taxon-name><tp:taxon-name-part taxon-name-part-type="genus" reg="Acremonium">Acremonium</tp:taxon-name-part></tp:taxon-name>-like conidiophores unbranched; phialides cylindrical or slightly tapering toward the tip, straight to slightly bent, 18–37 μm long or longer, 2.3–3.2 μm wide at base, and 1.2–2 μm wide at tip. Penicillium-like conidiophores solitary to aggregated; stipe hyaline, smooth, subcylindrical, septate, 20–80 μm long or longer, up to 3 μm wide at the base; primary and secondary branches subcylindrical, hyaline, smooth, aseptate, 8–16.8 × 2.3–3 µm; phialides cylindrical, flask-shaped, 12.3–22.2 × 2.7–3.2 μm. <bold><italic>Conidia</italic></bold> either obovate, with an obtuse tip and a truncated base, typically held in long and dry chains, 4–4.8 × 3–3.8 μm or ellipsoidal, cylindrical, or fusiform, with obtuse ends, or with an obtuse tip and a visible, slightly laterally displaced hilum, 4.4–6 × 2.7–3.5 μm. <bold><italic>Chlamydospores</italic></bold> not observed.</p></tp:treatment-sec><tp:treatment-sec sec-type="description" id="SECID0EEBAI"><title>Culture characteristics.</title><p><bold><italic>Colonies</italic></bold> growing on PDA and CMA after 3 days of incubation at 28 °C. Colony on PDA rapid-growing, surface dusty to fine powdery, white to iron gray due to occurrence of conidial masses, reverse white, aerial hyphae flocculent, reaching 53–57 mm diam., indistinct margin. Colony on CMA thin, surface white, reverse translucent, aerial hyphae sparsely developed, reaching 35–37 mm diam.</p></tp:treatment-sec><tp:treatment-sec sec-type="material" id="SECID0EPBAI"><title>Additional materials examined.</title><p>China • Yunnan province, Xishuangbanna Dai Autonomous Prefecture; isolated from air in forest; Apr 2017; Z.F.Yu; living cultures B413, B425.</p></tp:treatment-sec><tp:treatment-sec sec-type="notes" id="SECID0EUBAI"><title>Notes.</title><p>Morphologically, <italic><tp:taxon-name><tp:taxon-name-part taxon-name-part-type="genus" reg="Nalanthamala">Nalanthamala</tp:taxon-name-part><tp:taxon-name-part taxon-name-part-type="species" reg="xishuangbannaensis">xishuangbannaensis</tp:taxon-name-part></tp:taxon-name></italic> fits well with the generic concepts of <italic><tp:taxon-name><tp:taxon-name-part taxon-name-part-type="genus" reg="Nalanthamala">Nalanthamala</tp:taxon-name-part></tp:taxon-name></italic> in having acremonium-like or penicillium-like conidiophores and oval or lenticular conidia arranged in chains (<xref ref-type="bibr" rid="B33">Schroers et al. 2005</xref>). In the phylogenetic analysis, the three newly obtained strains (<named-content xmlns:xlink="http://www.w3.org/1999/xlink" content-type="dwc:institutional_code" xlink:title="Herbarium of the Laboratory for Conservation and Utilization of Bio-Resources, Yunnan University" xlink:href="http://grbio.org/institution/yunnan-university" xlink:type="simple">YMF</named-content> 1.05062, B413 and B425) clustered together in a single clade with a strong statistical support (<abbrev xmlns:xlink="http://www.w3.org/1999/xlink" xlink:title="Bayesian posterior probabilities" id="ABBRID0EUCAI" xlink:type="simple">BP</abbrev>/<abbrev xmlns:xlink="http://www.w3.org/1999/xlink" xlink:title="bootstrap support values" id="ABBRID0EYCAI" xlink:type="simple">BS</abbrev> = 1.00/100), and the clade was closely related to <italic><tp:taxon-name><tp:taxon-name-part taxon-name-part-type="genus" reg="Nalanthamala">N.</tp:taxon-name-part><tp:taxon-name-part taxon-name-part-type="species" reg="diospyri">diospyri</tp:taxon-name-part></tp:taxon-name></italic> and <italic><tp:taxon-name><tp:taxon-name-part taxon-name-part-type="genus" reg="Nalanthamala">N.</tp:taxon-name-part><tp:taxon-name-part taxon-name-part-type="species" reg="psidii">psidii</tp:taxon-name-part></tp:taxon-name></italic> (Fig. <xref ref-type="fig" rid="F1">1</xref>). <italic><tp:taxon-name><tp:taxon-name-part taxon-name-part-type="genus" reg="Nalanthamala">N.</tp:taxon-name-part><tp:taxon-name-part taxon-name-part-type="species" reg="xishuangbannaensis">xishuangbannaensis</tp:taxon-name-part></tp:taxon-name></italic> can be distinguished from <italic><tp:taxon-name><tp:taxon-name-part taxon-name-part-type="genus" reg="Nalanthamala">N.</tp:taxon-name-part><tp:taxon-name-part taxon-name-part-type="species" reg="diospyri">diospyri</tp:taxon-name-part></tp:taxon-name></italic> by its wider obovate conidia (3–3.8 μm vs. 2.5 μm in width) and shorter ellipsoidal, cylindrical or fusiform conidia (4.4–6 μm vs. 8–12 μm in length) (<xref ref-type="bibr" rid="B33">Schroers et al. 2005</xref>). In a comparison of <abbrev xmlns:xlink="http://www.w3.org/1999/xlink" xlink:title="internal transcribed spacers" id="ABBRID0EQEAI" xlink:type="simple">ITS</abbrev>, <abbrev xmlns:xlink="http://www.w3.org/1999/xlink" xlink:title="large subunit nuclear ribosomal RNA gene" id="ABBRID0EUEAI" xlink:type="simple">LSU</abbrev> and <italic>tub</italic>2 sequences, <italic><tp:taxon-name><tp:taxon-name-part taxon-name-part-type="genus" reg="Nalanthamala">N.</tp:taxon-name-part><tp:taxon-name-part taxon-name-part-type="species" reg="xishuangbannaensis">xishuangbannaensis</tp:taxon-name-part></tp:taxon-name></italic> (type strain <named-content xmlns:xlink="http://www.w3.org/1999/xlink" content-type="dwc:institutional_code" xlink:title="Herbarium of the Laboratory for Conservation and Utilization of Bio-Resources, Yunnan University" xlink:href="http://grbio.org/institution/yunnan-university" xlink:type="simple">YMF</named-content> 1.05062) has 95% (469/496 bp, 5 gaps), 97% (691/709 bp, 2 gaps) and 91% (294/323 bp, 3 gaps) similarity to <italic><tp:taxon-name><tp:taxon-name-part taxon-name-part-type="genus" reg="Nalanthamala">N.</tp:taxon-name-part><tp:taxon-name-part taxon-name-part-type="species" reg="diospyri">diospyri</tp:taxon-name-part></tp:taxon-name></italic> (CBS 430.89), respectively. In addition, <italic><tp:taxon-name><tp:taxon-name-part taxon-name-part-type="genus" reg="Nalanthamala">N.</tp:taxon-name-part><tp:taxon-name-part taxon-name-part-type="species" reg="xishuangbannaensis">xishuangbannaensis</tp:taxon-name-part></tp:taxon-name></italic> differs from <italic><tp:taxon-name><tp:taxon-name-part taxon-name-part-type="genus" reg="Nalanthamala">N.</tp:taxon-name-part><tp:taxon-name-part taxon-name-part-type="species" reg="psidii">psidii</tp:taxon-name-part></tp:taxon-name></italic> in smaller and wider obovate conidia (4–4.8 × 3–3.8 μm vs. 4.5–5.1 × 2.4–2.7 μm) and shorter and wider ellipsoidal, cylindrical or fusiform conidia (4.4–6 × 2.7–3.5 μm vs. 6–11 × 1.7–2.8 μm) (<xref ref-type="bibr" rid="B33">Schroers et al. 2005</xref>). Sequences of <italic><tp:taxon-name><tp:taxon-name-part taxon-name-part-type="genus" reg="Nalanthamala">N.</tp:taxon-name-part><tp:taxon-name-part taxon-name-part-type="species" reg="xishuangbannaensis">xishuangbannaensis</tp:taxon-name-part></tp:taxon-name></italic> (type strain <named-content xmlns:xlink="http://www.w3.org/1999/xlink" content-type="dwc:institutional_code" xlink:title="Herbarium of the Laboratory for Conservation and Utilization of Bio-Resources, Yunnan University" xlink:href="http://grbio.org/institution/yunnan-university" xlink:type="simple">YMF</named-content> 1.05062) have 96% similarity in <abbrev xmlns:xlink="http://www.w3.org/1999/xlink" xlink:title="internal transcribed spacers" id="ABBRID0E4GAI" xlink:type="simple">ITS</abbrev> (471/493 bp, 5 gaps) and <italic>tub</italic>2 (329/351 bp, 4 gaps) to <italic><tp:taxon-name><tp:taxon-name-part taxon-name-part-type="genus" reg="Nalanthamala">N.</tp:taxon-name-part><tp:taxon-name-part taxon-name-part-type="species" reg="psidii">psidii</tp:taxon-name-part></tp:taxon-name></italic> (CBS 687.97).</p></tp:treatment-sec><tp:treatment-sec><!--Section generated to contain objects referenced in tp:taxon-treatment.--><fig id="F1" position="float" orientation="portrait"><object-id xmlns:xlink="http://www.w3.org/1999/xlink" content-type="doi" xlink:type="simple">10.3897/mycokeys.108.130098.figure1</object-id><object-id xmlns:xlink="http://www.w3.org/1999/xlink" content-type="arpha" xlink:type="simple">55D5E09A-A713-5F3A-A003-8B7B88463689</object-id><label>Figure 1.</label><caption><p>Phylogenetic tree inferred from a Maximum likelihood analysis based on a concatenated alignment of <abbrev xmlns:xlink="http://www.w3.org/1999/xlink" xlink:title="internal transcribed spacers" id="ABBRID0EVNBG" xlink:type="simple">ITS</abbrev>, <abbrev xmlns:xlink="http://www.w3.org/1999/xlink" xlink:title="large subunit nuclear ribosomal RNA gene" id="ABBRID0EZNBG" xlink:type="simple">LSU</abbrev>, <italic>rpb</italic>2 and <italic>tub</italic>2 sequences of some representing species in <tp:taxon-name><tp:taxon-name-part taxon-name-part-type="family">Nectriaceae</tp:taxon-name-part></tp:taxon-name>. The Bayesian posterior probabilities (<abbrev xmlns:xlink="http://www.w3.org/1999/xlink" xlink:title="Bayesian posterior probabilities" id="ABBRID0EGOBG" xlink:type="simple">BP</abbrev>) ≥ 0.9 and RAxML bootstrap support values (<abbrev xmlns:xlink="http://www.w3.org/1999/xlink" xlink:title="bootstrap support values" id="ABBRID0EKOBG" xlink:type="simple">BS</abbrev>) ≥ 75% were shown at the nodes (<abbrev xmlns:xlink="http://www.w3.org/1999/xlink" xlink:title="Bayesian posterior probabilities" id="ABBRID0EOOBG" xlink:type="simple">BP</abbrev>/<abbrev xmlns:xlink="http://www.w3.org/1999/xlink" xlink:title="bootstrap support values" id="ABBRID0ESOBG" xlink:type="simple">BS</abbrev>). Strains obtained in this study are shown in blue font. Ex-type strains are marked by a <sup>T</sup> after the strain number. The tree was rooted to <italic><tp:taxon-name><tp:taxon-name-part taxon-name-part-type="genus" reg="Sarocladium">Sarocladium</tp:taxon-name-part><tp:taxon-name-part taxon-name-part-type="species" reg="summerbellii">summerbellii</tp:taxon-name-part></tp:taxon-name></italic> (CBS 430.70).</p></caption><graphic xmlns:xlink="http://www.w3.org/1999/xlink" xlink:href="mycokeys-108-269-g001.jpg" position="float" orientation="portrait" xlink:type="simple" id="oo_1130695.jpg"><uri content-type="original_file" xlink:type="simple">https://binary.pensoft.net/fig/1130695</uri></graphic></fig></tp:treatment-sec><ref-list><ref id="B33"><mixed-citation xmlns:xlink="http://www.w3.org/1999/xlink" xlink:type="simple"><person-group><name name-style="western"><surname>Schroers</surname><given-names>HJ</given-names></name><name name-style="western"><surname>Geldenhuis</surname><given-names>M</given-names></name><name name-style="western"><surname>Wingfield</surname><given-names>M</given-names></name><name name-style="western"><surname>Schoeman</surname><given-names>M</given-names></name><name name-style="western"><surname>Yen</surname><given-names>YF</given-names></name><name name-style="western"><surname>Shen</surname><given-names>WC</given-names></name><name name-style="western"><surname>Wingfield</surname><given-names>BD</given-names></name></person-group> (<year>2005</year>) <article-title>Classification of the guava wilt fungus <italic><tp:taxon-name><tp:taxon-name-part taxon-name-part-type="genus">Myxosporium</tp:taxon-name-part><tp:taxon-name-part taxon-name-part-type="species">psidii</tp:taxon-name-part></tp:taxon-name></italic>, the palm pathogen <italic><tp:taxon-name><tp:taxon-name-part taxon-name-part-type="genus">Gliocladium</tp:taxon-name-part><tp:taxon-name-part taxon-name-part-type="species">vermoesenii</tp:taxon-name-part></tp:taxon-name></italic> and the persimmon wilt fungus <italic><tp:taxon-name><tp:taxon-name-part taxon-name-part-type="genus">Acremonium</tp:taxon-name-part><tp:taxon-name-part taxon-name-part-type="species">diospyri</tp:taxon-name-part></tp:taxon-name></italic> in <italic><tp:taxon-name><tp:taxon-name-part taxon-name-part-type="genus">Nalanthamala</tp:taxon-name-part></tp:taxon-name></italic>.</article-title><source>Mycologia</source><volume>97</volume>(<issue>2</issue>): <fpage>375</fpage>–<lpage>395</lpage>. <ext-link xlink:href="10.1080/15572536.2006.11832814" ext-link-type="doi" xlink:type="simple">https://doi.org/10.1080/15572536.2006.11832814</ext-link></mixed-citation></ref></ref-list></tp:taxon-treatment>
